# Supplementary material for: The Effect of a High-Fat Diet on Brain Plasticity, Inflammation and Cognition in Female ApoE4-Knockin and ApoE-Knockout Mice
Source: PLoS One. 2016 May 12;11(5):e0155307. doi: 10.1371/journal.pone.0155307 (PMC4865084; doi:10.1371/journal.pone.0155307)
Supplement: S1 File — (XLSX) [file pone.0155307.s001.xlsx]

## Sheet: Body_weight
Mousenr	Genotype	Diet	Weight	Weight	Dweight
			pre	post	(8 weeks)					weight pre-testing	weight post-testing	Dweight
18	1	1	24.9	24.8	-0.1			WT control (n=8)	mean	26.4125	27.425	1.0125
19	1	1	21.8	23.3	1.5				SEM	1.19694	1.12532	0.296671
20	1	1	24.2	26.2	2			WT cholesterol (n=8)	mean	33.1125	34.5625	1.45
21	1	1	27.8	29.1	1.3				SEM	0.761914	0.927735	0.594018
22	1	1	27.7	29.2	1.5			ApoE4 control (n=8)	mean	25.6375	27.2625	1.625
23	1	1	33.3	33.5	0.2				SEM	0.988675	1.09201	0.650481
24	1	1	25.8	27.5	1.7			ApoE4 cholesterol (n=8)	mean	36.2625	41.2	4.9375
25	1	1	25.8	25.8	0				SEM	1.49247	1.41244	0.58185
2	1	2	35.4	35.2	-0.2			ApoE ko control (n=5)	mean	29.92	30.24	0.32
3	1	2	30.4	32.8	2.4				SEM	0.688041	1.03276	0.567803
4	1	2	35.2	39.1	3.9			ApoE ko cholesterol (n=6)	mean	31	31.2333	0.233333
5	1	2	32.9	33.1	0.2				SEM	2.10713	2.7076	1.01773
6	1	2	31.7	35.3	3.6
7	1	2	30.1	30.2	0.1
8	1	2	34.5	36.1	1.6
10	1	2	34.7	34.7	0
100	2	1	25.8	28.9	3.1
101	2	1	24.1	23.6	-0.5
102	2	1	27.5	30.4	2.9
103	2	1	30.2	32.6	2.4
104	2	1	28	26.1	-1.9
105	2	1	21.5	24.5	3
106	2	1	24	26.3	2.3
107	2	1	24	25.7	1.7
108	2	2	35.9	40.4	4.5
109	2	2	41.5	46.6	5.1
110	2	2	32.1	37.1	5
111	2	2	33.7	41.5	7.8
112	2	2	34.2	37.8	3.6
113	2	2	39.5	41.7	2.2
114	2	2	31.2	37.2	6
116	2	2	42	47.3	5.3
201	3	1	29.5	28.2	-1.3
204	3	1	30.8	32.7	1.9
205	3	1	27.8	28.5	0.7
206	3	1	31.9	32.8	0.9
207	3	1	29.6	29	-0.6
208	3	2	31.7	28.2	-3.5
209	3	2	34.8	37.8	3
211	3	2	23.9	23.4	-0.5
213	3	2	33.9	36.9	3
214	3	2	25.4	24.5	-0.9
215	3	2	32.8	-	#VALUE!
216	3	2	36.3	36.6	0.3

## Sheet: MWM_acquisition
mousenr	genotype (1=WT; 2=ApoE4; 3=ApoE ko)	diet (1=control; 2=cholesterol)	group	day 1	day 2	day 3	day 4		outliers: excluded
18	1	1	1	114.75	73	33	46.75						day 1	day 2	day 3	day 4				day 1	day 2	day 3	day 4
19	1	1	1	97.75	103	93.5	120		WT control (n=7)			GEM	85.6071	74.6429	60.8214	63.8571		WT	GEM	89.0833	62.4	52.7833	47.4833
21	1	1	2	74.25	44.25	43.5	84.25					SEM	10.2654	8.86957	11.1235	14.7158			SEM	6.09575	6.27233	7.87574	8.325
22	1	1	2	120	68.25	70.75	24.75		WT cholesterol (n=4)			GEM	92.125	51.6875	45.75	33.1562		ApoE4	GEM	77.0625	54.7031	38.5	31.1094
23	1	1	3	76	50.75	59.25	35.5					SEM	7.5814	7.30761	11.1652	5.88581			SEM	6.81456	5.50886	4.52522	3.32501
24	1	1	3	42	77.75	24.5	30		ApoE4 control (n=6)			GEM	80.6875	59.7812	39.25	31.2812		ApoE ko	GEM	59.9792	51.7083	30.4792	27.2917
25	1	1	3	74.5	105.5	101.25	105.75					SEM	10.382	8.00173	5.3115	5.23604			SEM	5.7846	6.43652	4.69813	3.96419
2	1	2	1	88.5	18.5	43.75	42.5		ApoE4 cholesterol (n=7)			GEM	73.4375	49.625	37.75	30.9375
3	1	2	1	90	75	94.25	30.75					SEM	9.35316	7.65932	7.70639	4.46733
4	1	2	2	120	72.75	92.25	65		ApoE ko control (n=4)			GEM	56.625	46.8333	26.375	24.5
5	1	2	2	60.75	27.5	29.75	33.5					SEM	6.76749	6.99007	5.45922	4.03629
6	1	2	2	67.5	67.25	47.75	25.75		ApoE ko cholesterol (n=7)			GEM	63.3333	56.5833	34.5833	30.0833
7	1	2	3	99.5	57.75	12.25	10					SEM	9.8454	11.1319	7.78317	7.05238
8	1	2	3	120	48	18.25	39
10	1	2	3	90.75	46.75	27.75	18.75
100	2	1	1	120	68.25	62.5	18.5
101	2	1	1	47	29.5	47.25	50.5
102	2	1	2	71.25	50	52.75	36.75
103	2	1	2	67.25	44.5	34.5	24
104	2	1	2	102.25	70.75	34.75	36
105	2	1	3	66.75	80.75	19.75	51.25
106	2	1	3	120	95.5	20.25	10.75
107	2	1	3	51	39	42.25	22.5
108	2	2	1	75.75	55.75	39.5	59.5
109	2	2	1	74.25	29.25	21.25	23.75
110	2	2	1	75.25	64.75	24.25	35.75
111	2	2	2	63.5	67.25	52.75	20
112	2	2	2	46.75	22.5	33.75	23.25
113	2	2	3	96	21.5	15.5	31.75
114	2	2	3	120	61.25	31.5	24.25
116	2	2	3	36	74.75	83.5	29.25
201	3	1	1	34.5	34.75	15.5	8.75
202	3	1	1	63.5	33.25	34	28.5
204	3	1	2	66	27.5	22.75	27.25
205	3	1	2	64	66	50	32.75
206	3	1	3	37.25	65.25	19.75	33.5
207	3	1	3	74.5	54.25	16.25	16.25
208	3	2	1	43	63.5	16.75	8
211	3	2	1	76.5	94	68.5	57.5
213	3	2	2	41.5	38	22	26.5
214	3	2	2	69	38.5	43.5	33
215	3	2	3	102.75	80.75	24.25	17.25
216	3	2	3	47.25	24.75	32.5	38.25

## Sheet: MWM_probe (0-30s)
outliers excluded				In zone	In zone	In zone	In zone	In zone	In zone	In zone	In zone	In zone	In zone	Distance moved	Velocity					duration
				NE	SE	SW	NW	platform	NE	SE	SW	NW	platform							NE	SE	SW	NW	platform	distance	velocity
mouse number	genotype	diet	group	Duration	Duration	Duration	Duration	Duration	Frequency	Frequency	Frequency	Frequency	Frequency	Total	Mean		WT CTRL (n=5)		GEM	13.7067	3.77333	7.58667	5.78667	2.06667	498.518	16.6617
				s	s	s	s	s						cm	cm/s				SEM	2.84352	0.818823	2.34346	1.26283	0.606952	52.1804	1.744
18	1	1	1	24.8	1.52	2.8	0.64	2.64	2	2	1	1	3	310.348	10.3726		WT HF (n=8)		GEM	10.09	8.21	4.95	6.41	1.32	533.17	17.8198
19	1	1	1	6.16	6	16	8	4.32	4	3.36	3	0	0	574.616	19.2051				SEM	1.50833	1.19187	1.1137	0.669744	0.356491	9.55174	0.319236
21	1	1	2	8.24	3.84	13.68	4.16	2.88	3	2	2	3	3	575.349	19.2296		ApoE4 CTRL (n=8)		GEM	11.49	8	3.96	6.39	2.53	500.738	16.7359
22	1	1	2	11.2	6.08	5.6	7.04	1.2	4	4	4	3	2	602.71	20.144				SEM	1.85343	2.06589	0.616534	1.32798	0.713292	31.4321	1.05053
23	1	1	3	18.8	1.6	3.52	5.6	1.12	3	2	3	4	2	360.726	12.0563		ApoE4 HF (n=8)		GEM	10.99	7.26	4.03	7.49	1.72	512.398	17.1256
24	1	1	3	13.04	3.6	3.92	9.28	0.24	3	3	2	3	1	567.36	18.9626				SEM	1.3441	1.45592	0.676451	1.16863	0.348384	18.8306	0.629369
25	1	1	3	2.16	2	12.32	8	13.36	9	2.08	2	0	0	622.18	20.7948		ApoE-/- CTRL (n=6)		GEM	10.7867	6.88	5.88	6.25333	1.72	495.444	16.559
2	1	2	1	8.4	9.6	2.72	8.88	2.24	4	4	1	2	3	492.042	16.4453				SEM	1.16049	1.90091	0.440969	0.955861	0.380175	41.0647	1.37248
3	1	2	1	7.2	7.92	10.64	3.68	0	4	4	3	2	0	511.69	17.1019		ApoE-/- HF (n=6)		GEM	9.22667	7.24	5.48	7.81333	2.01333	441.656	14.7612
4	1	2	2	8.32	7.36	7.12	6.96	2	3	3	4	4	3	564.519	18.8676				SEM	1.36574	2.12844	1.73912	1.39983	0.59524	30.3285	1.01365
5	1	2	2	15.84	5.36	1.92	6.56	2.56	7	4	1	4	4	553.736	18.5072
6	1	2	2	7.76	9.36	4.72	7.92	1.44	3	3	4	3	2	554.987	18.549					frequency
7	1	2	3	5.84	15.36	4.8	3.84	1.76	3	3	2	3	2	517.412	17.2932					NE	SE	SW	NW	platform
8	1	2	3	17.6	5.36	1.04	5.68	0.56	5	4	1	2	2	515.292	17.2223		WT CTRL (n=5)		GEM	3.16667	2.72667	2.5	2.33333	1.83333
10	1	2	3	9.76	5.36	6.64	7.76	0	6	3	2	5	0	555.679	18.5721				SEM	0.307318	0.350301	0.428174	0.614636	0.477261
100	2	1	1	11.92	2.72	6	9.12	3.68	2	2	2	3	3	439.891	14.7022		WT HF (n=8)		GEM	4.375	3.5	2.25	3.125	2
101	2	1	1	8.4	14.16	5.44	1.92	3.36	2	3	2	2	2	388.163	12.9734				SEM	0.53243	0.188982	0.453163	0.398098	0.5
102	2	1	2	13.52	5.2	4.08	7.2	1.68	4	3	2	3	4	586.135	19.5901		ApoE4 CTRL (n=8)		GEM	3.25	2.75	2.125	3.25	2.75
103	2	1	2	13.2	11.2	1.84	3.76	2	3	3	2	3	3	478.969	16.0083				SEM	0.365963	0.25	0.295048	0.411877	0.590097
104	2	1	2	7.12	5.12	5.6	11.92	0.72	3	2	4	5	1	657.095	21.9617		ApoE4 HF (n=8)		GEM	3.75	3.5	2.25	2.875	2.125
105	2	1	3	4.72	18.24	4.32	2.64	0.72	3	4	2	2	1	513.357	17.1577				SEM	0.559017	0.422577	0.365963	0.398098	0.47949
106	2	1	3	11.04	5.2	3.04	10.24	1.36	5	2	2	5	2	520.27	17.3887		ApoE-/- CTRL (n=6)		GEM	3.5	3	2.83333	3	2.33333
107	2	1	3	22	2.16	1.36	4.32	6.72	4	3	1	3	6	422.021	14.105				SEM	0.341565	0.68313	0.166667	0.447214	0.557773
108	2	2	1	14.72	8.96	2.8	3.28	3.28	5	5	2	2	3	399.07	13.3379		ApoE-/- HF (n=6)		GEM	3.5	2.5	2.66667	3.16667	2.16667
109	2	2	1	2.48	16.4	5.92	5.12	0.8	1	2	2	2	1	493.666	16.4995				SEM	0.67082	0.5	0.421637	0.600925	0.792324
110	2	2	1	11.76	8	4.8	4.88	0	4	5	3	2	0	559.497	18.6998
111	2	2	2	10.4	6.8	6	6.72	1.84	2	3	2	2	1	550.842	18.4105
112	2	2	2	12.64	4.16	0.96	12	2.4	5	2	1	5	4	506.608	16.9321
113	2	2	3	10.88	4.64	6	8.16	2	3	4	4	3	2	493.478	16.4932
114	2	2	3	14.32	5.04	3.12	7.28	1.68	5	3	3	4	3	543.602	18.1685
116	2	2	3	10.72	4.08	2.64	12.48	1.76	5	4	1	3	3	552.418	18.4632
201	3	1	1	8.16	7.44	6.48	7.76	2	3	3	3	3	3	568.85	19.0124
202	3	1	1	14.48	0	6.48	8.88	1.6	3	0	3	5	2	477.125	15.9467
204	3	1	2	10.56	4.96	7.36	6.88	0	3	3	3	2	0	379.217	12.6744
205	3	1	2	7.52	10.72	5.36	6.32	2	3	4	2	2	2	380.525	12.7181
206	3	1	3	10.24	13.12	4.4	2.08	1.92	5	5	3	3	3	619.888	20.7182
207	3	1	3	13.76	5.04	5.2	5.6	2.8	4	3	3	3	4	547.057	18.284
208	3	2	1	10.24	6.24	7.44	5.92	3.84	4	3	4	4	4	519.222	17.3537
211	3	2	1	4.32	15.28	6.8	3.52	0	1	3	2	1	0	375.154	12.5386
213	3	2	2	5.76	1.92	12.48	9.6	1.44	2	1	4	4	1	342.424	11.4447
214	3	2	2	12	5.92	2.72	9.12	2.64	5	3	2	3	2	522.765	17.4721
215	3	2	3	12.08	2.56	2.08	13.04	3.2	5	1	2	5	5	463.959	15.5067
216	3	2	3	10.96	11.52	1.36	5.68	0.96	4	4	2	2	1	426.412	14.2517

## Sheet: ORT
				0.5h	1h	2h	6h
mouse	genotype (1=WT, 2=ApoE4, 3=ApoE ko)	diet (1=control, 2=cholesterol)	group	discrimination index	discrimination index	discrimination index	discrimination index
19	1	1	1	-0.758065	0.34375	-0.170732	0
20	1	1	2	0.892308	0.115385	1	-0.1					0.5h	1h	2h	6h				0.5h	1h	2h	6h				0.5h	1h	2h	6h
21	1	1	2	-0.201717	0.527778	-0.6	0.325967		WT CTRL (n=7)		mean	0.0486934	0.0141653	-0.0567894	0.0403707		WT (n=14)	GEM	0.176805	0.0769165	0.0879641	0.0646531		CTRL (n=20)	GEM	0.0963656	0.119199	-0.012312	-0.0698174
22	1	1	2	0.238095	-1	-1	0				SEM	0.193294	0.269135	0.291468	0.140691			SEM	0.127708	0.133768	0.198766	0.10522			SEM	0.124635	0.149342	0.160994	0.13644
23	1	1	3	0.224719	0.469388	-0.363636	-0.324324		WT HF (n=7)		mean	0.304917	0.247209	0.232718	0.0889355		ApoE4 (n=14)	GEM	-0.043343	0.191634	0.243223	-0.0556319		HF (n=20)	GEM	-0.0196847	0.206867	0.40763	-0.0982882
24	1	1	3	0.153846	0.642857	-0.263158	0.714286				SEM	0.166855	0.0615928	0.281536	0.167288			SEM	0.128749	0.162854	0.199918	0.170988			SEM	0.154559	0.102632	0.140987	0.125368
25	1	1	3	-0.208333	-1	1	-0.333333		ApoE4 CTRL (n=7)		mean	-0.24049	0.274025	-0.0675325	-0.109879		ApoE-/- (n=12)	GEM	-0.0894363	0.24154	0.224281	-0.28251
3	1	2	1	0	0	-1	-0.571429				SEM	0.174481	0.264691	0.336324	0.274598			SEM	0.250687	0.172158	0.17038	0.181213
4	1	2	2	-0.368421	0.191011	0.566667	-0.292308		ApoE4 HF (n=7)		mean	0.153804	0.109243	0.553979	-0.00138462
5	1	2	2	0.2375	0.144124	-0.116505	0.0769231				SEM	0.168617	0.206402	0.166998	0.224293
6	1	2	2	0.181818	0.0666667	1	0.708333		ApoE-/- CTRL (n=6)		mean	0.0838002	0.210794	0.382906	0.0127575
7	1	2	3	0.478873	0.0673077	0.512195	0.144385				SEM	0.353777	0.30385	0.281087	0.26291
8	1	2	3	1	0.478261	-0.333333	0.538462		ApoE-/- HF (n=6)		mean	-0.262673	0.272287	0.0656566	-0.577778
10	1	2	3	0.604651	0.030303	1	0.0181818				SEM	0.373297	0.19418	0.196607	0.201231
101	2	1	1	-0.107692	1	1	-1
102	2	1	2	-0.311475	0	-1	0
103	2	1	2	-0.6	0.641026	-0.451613	0.0931677
104	2	1	2	0.435737	0.0413793	-0.548387	-0.272727
105	2	1	3	-0.15	-1	-1	1
106	2	1	3	0.05	0.235772	0.527273	0.410405
107	2	1	3	-1	1	1	-1
109	2	2	1	0.294737	0.561905	0.428571	0.104575
111	2	2	2	0.338235	-0.0545455	1	0.230769
112	2	2	2	-0.567568	0.0857143	0.092437	-0.0373444
110	2	2	1	0.82	0.393939	0	-0.153846
113	2	2	3	0.217391	-1	1	-1
114	2	2	3	-0.254237	0.177686	0.356846	-0.153846
116	2	2	3	0.22807	0.6	1	1
201	3	1	1	-1	1	1	-1
202	3	1	1	-1	0	1	0.0909091
204	3	1	2	0.661972	1	0	1
205	3	1	2	1	-1	-0.391304	0
206	3	1	3	0.471264	0.157895	1	0.174825
207	3	1	3	0.369565	0.10687	-0.311258	-0.189189
209	3	2	1	-1	0	0	-1
211	3	2	1	0.714286	-0.116279	-0.272727	-1
213	3	2	2	-0.290323	0	0	-0.466667
214	3	2	2	1	0	1	-1
215	3	2	3	-1	0.75	-0.333333	0
216	3	2	3	-1	1	0	0

## Sheet: CD68
mouse	genotype	diet	CA1	CA3	DG					CA1	CA3	DG
19	1	1	0.018772	0.0155313	0.018597			WT control (n=5)	mean	0.00979601	0.00777111	0.00866666
20	1	1	0.00842493	0.00569856	0.00533309				SEM	0.00227309	0.0019583	0.00252443
21	1	1	0.00756335	0.00655313	0.00642463			WT cholesterol (n=7)	mean	0.014934	0.0114729	0.0112231
23	1	1	0.00625088	0.0049403	0.00521998				SEM	0.00113809	0.00102779	0.00112854
24	1	1	0.0079689	0.00613229	0.00775862			ApoE4 control (n=7)	mean	0.0236415	0.0125119	0.0164258
3	1	2	0.0175303	0.0132861	0.0133548				SEM	0.00203388	0.00146594	0.00256062
4	1	2	0.0167048	0.0115776	0.0124749			ApoE4 cholesterol (n=8)	mean	0.028811	0.014089	0.0208128
5	1	2	0.00995965	0.0093613	0.00726099				SEM	0.00766363	0.0027229	0.00564529
6	1	2	0.0122063	0.0132008	0.009736			ApoE ko control (n=4)	mean	0.0185441	0.0120678	0.0153846
7	1	2	0.0183999	0.0156397	0.0160647				SEM	0.00226337	0.00170496	0.00298358
8	1	2	0.0152675	0.00854875	0.00879188			ApoE ko cholesterol (n=6)	mean	0.0135109	0.00884799	0.0141557
10	1	2	0.0144699	0.00869616	0.0108783				SEM	0.00161826	0.000964218	0.00183624
101	2	1	0.0178357	0.00995078	0.00949443
102	2	1	0.0187546	0.0107066	0.0107715
103	2	1	0.0220764	0.00697778	0.0140854
104	2	1	0.0309277	0.0147366	0.024896
105	2	1	0.0202802	0.0119058	0.0121023
106	2	1	0.0305093	0.0189112	0.0263629
107	2	1	0.0251066	0.0143946	0.017268
108	2	2	0.0166137	0.0116162	0.0119755
109	2	2	0.00872661	0.00581142	0.00721349
110	2	2	0.0102078	0.0069555	0.00733928
111	2	2	0.0148348	0.00866026	0.00919104
112	2	2	0.0404889	0.0196213	0.0270752
113	2	2	0.0651689	0.01891	0.0393064
114	2	2	0.0544798	0.0283912	0.0490002
116	2	2	0.0199673	0.0127462	0.0154013
204	3	1	0.0192784	0.0130692	0.0131164
205	3	1	0.019136	0.0155519	0.0228486
206	3	1	0.0124173	0.00740834	0.00875764
207	3	1	0.0233448	0.0122419	0.016816
209	3	2	0.0137853	0.00960909	0.0109618
211	3	2	0.0105317	0.00686934	0.0107623
213	3	2	0.0126427	0.00731961	0.0142469
214	3	2	0.0081433	0.00651773	0.00973376
215	3	2	0.01818	0.0102141	0.0192449
216	3	2	0.0177824	0.0125581	0.0199845
Genotype			outliers excluded
1=WT
2=ApoE4
3=ApoE ko
Diet
1=control
2=cholesterol

## Sheet: DCX
mouse	genotype	diet	DCX					DCX
19	1	1	1.33333			WT control (n=4)	mean	5.75
20	1	1	3.66667				SEM	2.71612
23	1	1	13.6667			WT cholesterol (n=6)	mean	9.72222
24	1	1	4.33333				SEM	1.52611
3	1	2	8.66667			ApoE4 control (n=4)	mean	12.6667
4	1	2	9.33333				SEM	2.8317
5	1	2	14.6667			ApoE4 cholesterol (n=7)	mean	12
6	1	2	6.66667				SEM	1.91209
7	1	2	5.33333			ApoE ko control (n=4)	mean	13.3333
8	1	2	13.6667				SEM	0.57735
102	2	1	9.33333			ApoE ko cholesterol (n=7)	mean	10.619
105	2	1	19				SEM	2.37093
106	2	1	15.6667
107	2	1	6.66667
108	2	2	10
109	2	2	19.6667
110	2	2	13
111	2	2	16
112	2	2	6
113	2	2	13.3333
116	2	2	6
201	3	1	13.6667
204	3	1	14.3333
205	3	1	13.6667
206	3	1	11.6667
208	3	2	16.3333
209	3	2	3.66667
211	3	2	3.66667
213	3	2	14.6667
214	3	2	5.66667
215	3	2	11.6667
216	3	2	18.6667
Genotype			no outliers
1=WT
2=ApoE4
3=ApoE ko
Diet
1=control
2=cholesterol

## Sheet: PSD95
mouse	genotype	diet	IML	OML	SL	SR	SEN	VIS
2	1	2	0.157183	0.12398	0.0967278	0.0966318	0.0629498	0.0863641				IML	OML	SL	SR	SEN	VIS
3	1	2	0.0971116	0.0857883	0.0850686	0.0712024	0.108243	0.106228		WT control (n=8)	mean	0.106372	0.0845528	0.0651149	0.064821	0.0574441	0.0531979
4	1	2	0.0992227	0.109682	0.0874196	0.0570962	0.0566164	0.0472124			SEM	0.00815753	0.00840151	0.0071772	0.00382669	0.0132819	0.00633658
5	1	2	0.0559447	0.0476922	0.0564725	0.0739852	0.0381921	0.0467326		WT cholesterol (n=8)	mean	0.111829	0.0877795	0.0735234	0.0690193	0.0597591	0.0589315
6	1	2	0.130506	0.0699549	0.055177	0.0436618	0.0567124	0.0641973			SEM	0.0106688	0.00846393	0.00622624	0.00591668	0.00749246	0.00890533
7	1	2	0.121773	0.074465	0.0714903	0.0544094	0.0550811	0.0338739		ApoE4 control (n=8)	mean	0.126655	0.0970876	0.0734754	0.0769	0.0606108	0.0615704
8	1	2	0.129258	0.096152	0.050427	0.0809903	0.043374	0.0396315			SEM	0.0088138	0.0105302	0.0048472	0.00623316	0.00784533	0.00826228
10	1	2	0.103637	0.0945207	0.0854045	0.0741771	0.0569043	0.0472124		ApoE4 cholesterol (n=7)	mean	0.111766	0.0894622	0.0740126	0.0741909	0.0523942	0.0684744
18	1	1	0.155167	0.131657	0.0989348	0.0747529	0.101046	0.0508588			SEM	0.0074386	0.00772327	0.00874597	0.00894481	0.00586823	0.00604468
19	1	1	0.098551	0.0751367	0.0760004	0.0594952	0.0306113	0.0592074		ApoE ko control (n=5)	mean	0.102159	0.0987813	0.0752135	0.0705307	0.0425295	0.0433931
20	1	1	0.0904904	0.0556568	0.0594952	0.0540255	0.0227425	0.0399194			SEM	0.0103678	0.00772587	0.00215551	0.00535703	0.00682494	0.011883
21	1	1	0.11995	0.0622781	0.0687074	0.0665963	0.121485	0.0559447		ApoE ko cholesterol (n=7)	mean	0.109422	0.0878994	0.0720592	0.0580833	0.0373422	0.0555746
22	1	1	0.0947126	0.0973035	0.0439497	0.0596872	0.0139142	0.0635256			SEM	0.0175087	0.00920159	0.00403094	0.0119217	0.00559944	0.00370129
23	1	1	0.112561	0.0940409	0.0820938	0.0526821	0.0560407	0.0189041
24	1	1	0.0975914	0.0835812	0.05297	0.0847328	0.0620862	0.0570962
25	1	1	0.0819499	0.0767681	0.0387679	0.0665963	0.0516265	0.0801267		no outliers
100	2	1	0.14941	0.129066	0.0882833	0.109107	0.102581	0.0460608
101	2	1	0.1544	0.126859	0.0510028	0.0612225	0.0712024	0.0653488
102	2	1	0.0934651	0.104405	0.0563286	0.0718741	0.057768	0.0507629
103	2	1	0.141925	0.0525861	0.0771999	0.0635256	0.0682276	0.0459649
104	2	1	0.0991268	0.0757125	0.0682276	0.0607427	0.0369446	0.111602
105	2	1	0.103157	0.0870358	0.0784474	0.0699549	0.064965	0.0703387
106	2	1	0.124748	0.0714903	0.0829095	0.0951924	0.0517225	0.0656367
107	2	1	0.147011	0.129546	0.0854045	0.0835812	0.0314749	0.0368487
108	2	2	0.126188	0.119758	0.0750408	0.0860762	0.0572882	0.0965358
109	2	2	0.143748	0.0860762	0.0756645	0.0660205	0.0490356	0.0499952
110	2	2	0.0834853	0.064869	0.0377603	0.0348335	0.0342577	0.0739852
111	2	2	0.113233	0.0908742	0.060071	0.0546013	0.0725458	0.0735054
112	2	2	0.110162	0.0630458	0.0890989	0.0831014	0.0329143	0.0506669
113	2	2	0.0948086	0.103445	0.0684675	0.0915459	0.0511467	0.0712024
116	2	2	0.110738	0.0981672	0.111985	0.103157	0.0695711	0.0634296
201	3	1	0.0761923	0.0910661	0.0701948	0.0571922	0.0450053	0.0834853
204	3	1	0.103541	0.121102	0.0743211	0.0868439	0.0509548	0.0159294
205	3	1	0.0905863	0.0785913	0.081662	0.0608387	0.026389	0.0550811
206	3	1	0.138758	0.111889	0.0784953	0.0764802	0.0621821	0.0273486
207	3	1	0.101718	0.091258	0.0713943	0.0712983	0.0281163	0.0351214
208	3	2	0.0146819	0.110738	0.0707706	0.0286921	0.0291719	0.0506669
209	3	2	0.109778	0.117935	0.0640054	0.0436618	0.0253335	0.0655407
211	3	2	0.134056	0.0921217	0.0698589	0.126571	0.055369	0.0537376
213	3	2	0.108627	0.0549851	0.0599751	0.0482679	0.0189041	0.0381921
214	3	2	0.138183	0.0565205	0.0804145	0.0558488	0.0446214	0.0621821
215	3	2	0.158526	0.0947126	0.0678918	0.048172	0.0562326	0.0532578
216	3	2	0.102102	0.0882833	0.0914979	0.055369	0.0317628	0.0654448
Genotype
1=WT
2=ApoE4
3=ApoE ko
Diet
1=control
2=cholesterol

## Sheet: GLUT1
mouse	genotype	diet	CA1	CA3	DG					CA1	CA3	DG
18	1	1	0.0591684	0.083617	0.0782694			WT control (n=6)	mean	0.0553398	0.0678063	0.0546741
19	1	1	0.0774536	0.110057	0.0887693				SEM	0.00693693	0.0115503	0.0105443
20	1	1	0.067364	0.0701941	0.0607562			WT cholesterol (n=6)	mean	0.069842	0.0805006	0.0726376
21	1	1	0.04199	0.0670704	0.0405427				SEM	0.0119532	0.011165	0.00971451
23	1	1	0.0304983	0.0285136	0.0212669			ApoE4 control (n=6)	mean	0.0612824	0.0635896	0.0708538
24	1	1	0.0555643	0.0473853	0.0384402				SEM	0.0111031	0.00650613	0.00874092
2	1	2	0.0402895	0.0581519	0.0715838			ApoE4 cholesterol (n=6)	mean	0.0439525	0.0694328	0.059733
3	1	2	0.0807892	0.0917999	0.0978691				SEM	0.00411064	0.00773005	0.00676368
4	1	2	0.0906009	0.0978705	0.093434			ApoE ko control (n=5)	mean	0.0509167	0.0833123	0.0808253
5	1	2	0.034327	0.0414583	0.0308899				SEM	0.00953152	0.0249219	0.0330097
6	1	2	0.109375	0.116242	0.0684894			ApoE ko cholesterol (n=6)	mean	0.049761	0.0556415	0.0542552
10	1	2	0.0636705	0.0774805	0.073559				SEM	0.00937051	0.00837994	0.00811659
102	2	1	0.0474109	0.0644965	0.0484164
103	2	1	0.0465786	0.0489336	0.0580457
104	2	1	0.0880901	0.0736193	0.103178
105	2	1	0.0626297	0.0614507	0.0714557
106	2	1	0.0973337	0.088105	0.0889947
107	2	1	0.0256515	0.0449323	0.0550322
108	2	2	0.0373593	0.0374568	0.0538011
109	2	2	0.0360798	0.080994	0.0549642
110	2	2	0.0327502	0.056424	0.0527821
111	2	2	0.0517827	0.0839093	0.0440642
112	2	2	0.0581428	0.0726535	0.09165
114	2	2	0.0476	0.085159	0.0611366
201	3	1	0.0604073	0.0688796	0.0448898
204	3	1	0.0184028	0.0288283	0.0290747
205	3	1	0.0595853	0.174048	0.210883
206	3	1	0.0424161	0.052728	0.0573274
207	3	1	0.073772	0.0920779	0.061952
208	3	2	0.0330993	0.0556475	0.0419106
209	3	2	0.0241891	0.026597	0.0370275
213	3	2	0.0395323	0.0579672	0.0495673
214	3	2	0.0563476	0.0503036	0.0455744
215	3	2	0.0885476	0.0905824	0.0916613
216	3	2	0.0568499	0.0527514	0.0597904
Genotype			outliers excluded
1=WT
2=ApoE4
3=ApoE ko
Diet
1=control
2=cholesterol
